# Supplementary material for: Phylogenomic assessment of 23 equid alphaherpesvirus 1 isolates obtained from USA-based equids
Source: Virol J. 2023 Nov 29;20:278. doi: 10.1186/s12985-023-02248-z (PMC10688130; doi:10.1186/s12985-023-02248-z)
Supplement: Supplementary file 2 — Additional file 2: Table S2. Sequencing details of the 23 EHV-1 isolates obtained from USA based hosts, showing the number of reads, number of mapped reads, mean coverage, % GC content and mapped genome length. [file 12985_2023_2248_MOESM2_ESM.xlsx]

## Sheet: Sheet1
EHV-1 Strain ID	Number Reads	Mapped Reads	Mean Coverage Per Base	GC Content (%)	Mapped Genome Length
LS050627	1709492	403378	518.2	54.3	150225
LS080124	1775748	267617	346.8	54.7	150081
LS100106	1606856	196469	261.2	54.6	150025
LS110097	1607134	137424	62.1	66.5	148164
LS110114	1576150	108311	143.9	54.7	149682
LS110976	1705008	69798	91.5	55.1	149734
LS111457	1597472	139540	184.8	54.7	149825
LS113812	1415630	98158	130.8	55.1	149659
LS119764	1365990	186,018	245.5	55.2	149830
LS130922	1473212	407522	531.2	54.5	150408
LS140310	1946622	292418	385.7	54.6	150086
LS140325	1601506	79918	104.8	54.5	149686
LS143101	1798268	452,971	607.9	54.8	150585
LS161221	1803332	74415	96.6	54.8	149643
LS161227	1742324	273738	347	55.1	149927
LS170109	1525062	89953	120.8	54.6	149708
LS170307	1269066	300235	390.2	54.8	150216
LS180416	1630930	170068	222.8	54.5	151048
LS213627	1392950	82342	106.4	54.6	149748
LS0433182	366422	89538	101.4	55.1	149778
LS9719959	434224	246493	282	55.1	150395
LS9816616	400232	139628	154.2	54.8	149996
LS9922376	340648	81082	90.9	55	149702
				55.2913	149920
