# Supplementary material for: Phylogenomic assessment of 23 equid alphaherpesvirus 1 isolates obtained from USA-based equids
Source: Virol J. 2023 Nov 29;20:278. doi: 10.1186/s12985-023-02248-z (PMC10688130; doi:10.1186/s12985-023-02248-z)
Supplement: Supplementary file 4 — Additional file 4: Table S26. Detailed results of manual bootscan recombination detection performed using an alignment containing all 137 EHV-1 isolates in RDP version 4.100 (33) (window = 1200, step = 500, replicates = 100, Jin and Nei model). Bootstrap support values of 70% or greater were considered reliable evidence of possible recombination. Evidence of recombination events was detected in most (20/23) of the newly sequenced EHV-1 isolates by manual bootscan. [file 12985_2023_2248_MOESM4_ESM.xlsx]

## Sheet: Sheet1
Genome ID	Potential Recombinants(Over 70% Bootstrap Support)
LS050627	No evidence of recombination
LS080124	KU206431
	LS170109
	AY464052
	KU206404
LS100106	LS110097
	KU206453
	AY464052
	KU206443
	KU206405
	KU206474
	LS170109
	KU206407
	KU206431
LS110097	KU206440
LS110114	AY464052
	KU206440
LS110976	KU206417
	KU206440
LS111457	No evidence of recombination
LS113812	LS180416
	LS140325
	LS080124
	KU206433
	KU206476
	KU206475
	KU206474
	KU206479
	KU206477
LS119764	LS110079
	KU206404
	AY464052
	KU206417
	KU206441
	KU206440
LS130922	AY464052
	MF975655
LS140310	LS9922376
	KU206440
	KU206441
	LS170109
	LS100106
	KU206412
	MF975655
LS140325	MZ357402
	KU206441
	LS170109
	AY464052
LS143101	LS170109
	KU206405
	LS140310
	LS050627
	LS140325
	LS170307
	KU206441
	KU206477
	LS080124
	KT324727
	KU206475
	KU206474
	KU206479
	KU206434
	LS113812
	KU206433
	AY464052
	KU206442
	MW396759
	KF644579
	KU206412
	KU206463
	LS130922
	MW396760
	KU206440
	MF975655
	KU206404
	KU206443
	LS9922376
	KU206463
	KU206447
	KU206445
LS161221	KU206414
	KU206441
	KU206442
	KU206440
	KU206447
	KU206443
	KU206412
	KU206420
	KU206405
	KU206418
	KU206406
	LS113812
	LS140325
	MZ357402
	KU206430
	KF644579
	KU206474
	KU206475
	KU206433
	LS170109
	KU206453
	KU206451
	KU206431
	LS130922
	LS140310
	LS111457
	KU206434
	KU206479
	LS9922376
	KU206459
	KU206454
	KU206463
	KU206452
	MF975655
	KU206417
	LS143101
	KU206477
	KF644578
LS161227	KU206412
	KU206427
	KU206440
	MT077857
	KU206414
	KU206442
	KU206447
	KU206418
	KU206405
	MZ357402
	KU206479
	KF644579
	KU206430
	KU206474
	KU206453
	KU206476
	KF644572
	KU206475
	LS140325
	LS170109
	LS111457
	KU206434
	KU206431
	LS130922
	LS113812
	KU206406
	KU206433
	KU206445
	KU206454
	LS140310
	KU206451
	MF975655
	KU206413
	KU206477
	LS143101
	KU206408
	KU206443
	KU206407
	KT324727
	LS180416
	KU206452
LS170109	KU206441
	LS161227
LS170307	KU206452
	AY464052
	KU206418
	KU206412
	KU206453
	KU206413
	KU206431
	KU206414
	LS170109
	LS130922
	LS113812
	KU206474
	LS111457
	KU206441
	KU206479
	KU206430
	LS140310
	KU206475
	KU206477
	KU206434
	KU206405
	KU206406
	LS9922376
	KU206480
	KU206443
	LS050627
	KU206447
	KU206407
	KU206442
	KF644572
	LS110097
	MW396759
LS180416	LS161227
	KU206441
	AY464052
LS213627	KU206475
	LS140325
	KU206427
	KU206420
	KU206417
	LS161227
	LS170109
	AY464052
	KU206447
	KU206441
	LS140310
	KU206463
	KU206452
	KU206405
	LS9719959
	KU206443
	LS180416
	KU206464
	KU206451
	KU206431
	LS130922
	KU206477
	KU206407
	MZ357402
	LS0433182
	LS170307
	KU206404
	LS9922376
	LS143101
	KF644578
	KF644579
	KU206414
	KU206439
	KU206434
	KU206479
	KU206442
	LS113812
	KU206474
	KU206442
	LS111457
	KU206453
	KU206443
	KU206451
	KU206415
LS0433182	KU206412
	LS170307
	KU206405
	KU206431
	KU206441
	LS130922
	KU206477
	KU206404
	KU206447
	LS110097
	KU206453
	KU206414
	KU206479
	LS113812
	KU206413
	KU206474
	KU206463
	LS111457
	KU206434
	KU206442
	KU206440
	LS130922
	KU206412
	KU206404
	KU206429
	LS170109
	LS140310
	LS143101
	KT324734
	AY464052
	KU206420
	KU206418
LS9719959	No evidence of recombination
LS9816616	KU206443
	LS140325
	LS9719959
	KU206414
	KU206412
	LS143101
	KU206475
	MW396760
	KU206463
	AY464052
	KU206431
	KU206480
	KU206464
	KU206477
	KU206474
	LS180416
	KF644579
	LS170307
	LS140310
	KU206404
	KU206447
	MW396759
	LS170109
	LS9922376
	KU206405
	KU206479
	KU206433
	LS080124
	LS161227
	KF644572
	KU206476
	KU206441
	KU206442
	KU206448
	KU206474
	KU206453
	MF975655
	KU206417
	MZ357402
	LS050627
	KU206427
	KU206469
	LS110976
	KF644568
	LS143101
	KU206430
	KU206434
	KU206413
	KU206454
	KU206443
	KU206440
	LS111457
	KT324727
LS9922376	KU206405
	KU206418
	LS143101
	KU206412
	KF644579
	LS170307
	KU206431
	KU206414
	KF644572
	KU206477
	KU206413
	KU206428
	KU206474
	KU206430
	LS111457
	LS050627
	KU206442
	KU206441
	LS113812
	LS100106
	LS170109
	KU206404
	KU206440
	KU206421
	KU206447
	KU206443
	LS140310
	KU206475
	KU206463
	MW396759
	MW396760
	MF975655
	KT324727
	KU206427
	LS161227
	KU206429
	KT324733
	KU206480
